# Supplementary material for: Lipid Profile Remodeling in Response to Nitrogen Deprivation in the Microalgae Chlorella sp. (Trebouxiophyceae) and Nannochloropsis sp. (Eustigmatophyceae)
Source: PLoS One. 2014 Aug 29;9(8):e103389. doi: 10.1371/journal.pone.0103389 (PMC4149361; doi:10.1371/journal.pone.0103389)
Supplement: Table S2 — Complete LC-MS data set for the TAG, MGDG, DGDG, SQDG, PE, PG, and PC lipids. Data represent the average and standard deviation of triplicate experiments and are presented in units of mmol-lipid/g-dry biomass. (XLS) [file pone.0103389.s003.xls]

## Sheet: TAG
TAG			Chlorella sp.						Nannochloropsis sp.							TAG			Chlorella sp.						Nannochloropsis sp.
			Replete			Deplete			Replete			Deplete				cont.			Replete			Deplete			Replete			Deplete
32	:	0	0.00173291	±	0.000391246	0.0134244	±	0.000334945	0.000502169	±	4.16745e-05	0.00117755	±	0.000263202		56	:	5	0.259835	±	0.208268	0.0349074	±	0.02578	0.00840027	±	0.00854985	0.0041781	±	0.000138913
34	:	0	0.00601896	±	0.00613885	0.00834142	±	0.00468186	0.00819959	±	0.00895756	0.0153637	±	0.00836757		56	:	6	0.0148615	±	0.00102272	0.0276057	±	0.000934351	0.0116954	±	0.000318916	0.0466153	±	0.00251108
34	:	1	0.0119286	±	0.0156204	0	±	0	0.0309921	±	0.035846	0.00340802	±	0.00190181		56	:	7	0.012339	±	0.000938655	0.0138341	±	0.000275915	0.022926	±	0.000234339	0.203891	±	0.00120948
36	:	0	0.00099527	±	0.000612736	0.00510287	±	0.00593669	0.00115189	±	0.0005754	0.00999898	±	0.00790493		56	:	8	0.0238968	±	0.00135152	0.032076	±	0.000825622	0.0498367	±	0.00153277	0.105791	±	0.000752057
36	:	1	0.00276688	±	0.00274006	0.00351075	±	0.000101616	0.00816477	±	0.0122943	0.00546767	±	0.00880356		56	:	9	0.014608	±	0.0185957	0.0699352	±	0.0012577	0.013359	±	0.00115273	0.215085	±	0.000318594
38	:	0	0.00856343	±	0.000488072	0.00765468	±	0.00177736	0.00175537	±	0.000150549	0.00760269	±	0.00141773		56	:	10	0.0103263	±	0.0147172	0.0172899	±	0.000302185	0.00491043	±	0.000122789	0.204444	±	0.00637961
38	:	1	0.0117546	±	0.000699528	0.046438	±	0.000884508	0.00367652	±	0.000114937	0.00461814	±	0.00572736		56	:	11	0.0041481	±	0.000351808	0.0111998	±	0.00166133	0.0132343	±	0.000699482	0.00740704	±	0.000181831
38	:	2	0.102614	±	0.00602549	0.118704	±	0.0016478	0.00177356	±	0.0001096	0.00175739	±	0.000292004		56	:	12	0.0135805	±	0.00452098	0.0271806	±	0.0175869	0.0120283	±	0.00164997	0.00823729	±	0.00671035
38	:	3	0.150872	±	0.0124412	0.119815	±	0.00226619	0.00174943	±	0.00150745	0.00459592	±	0.000472967		58	:	1	0.00213067	±	5.53615e-05	0.0240281	±	0.000184468	0.00308419	±	0.000117123	0.00362583	±	5.24744e-05
40	:	0	0.00198153	±	0.00271281	0.00693312	±	0.00082705	0.00170161	±	0.000224131	0.00103546	±	0.00018678		58	:	2	0.0101058	±	0.00097259	0.0268999	±	0.00225463	0.00297086	±	0.000296416	0.00459835	±	4.27381e-05
40	:	1	0.00766502	±	0.00709805	0.101051	±	0.00321059	0.0137456	±	0.000756989	0.00569485	±	0.000204599		58	:	3	0.0100762	±	0.000493548	0.0304752	±	0.00129658	0.0355088	±	0.00086861	0.038102	±	0.000880322
40	:	2	0.253346	±	0.0129572	0.265398	±	0.0157452	0.0128425	±	0.000257204	0.00637075	±	0.000152975		58	:	4	0.0040769	±	0.000446227	0.00682941	±	0.00595379	0.00768327	±	0.000932681	0.0150167	±	0.00103976
40	:	3	0.00490298	±	0.000394076	0.046523	±	0.00151831	0.00343558	±	0.000311629	0.00223242	±	4.50274e-05		58	:	5	0.00302541	±	6.4674e-05	0.0135828	±	0.000845818	0.00242953	±	5.30451e-05	0.00240095	±	0.00188147
40	:	5	0.00833651	±	0.00660077	0.0088928	±	0.000273202	0.0043762	±	0.000361905	0.0937718	±	0.00215882		58	:	6	0.0030114	±	0.00224003	0.00989991	±	0.00110572	0.00292464	±	0.00165242	0.00207708	±	8.69964e-05
42	:	0	0.00481088	±	0.00335165	0.00261042	±	0.0034122	0.00324866	±	0.000322244	0.00623427	±	0.0012068		58	:	7	0.00173776	±	0.00193042	0.00339879	±	0.00202677	0.0067128	±	0.00655669	0.00481247	±	0.00037721
42	:	1	0.00198892	±	0.00154953	0.00818871	±	0.000671013	0.0207168	±	0.00116487	0.014493	±	0.00068799		58	:	8	0.0028584	±	0.000366862	0.0028385	±	0.000560912	0.00836355	±	0.00066514	0.020203	±	0.000638228
42	:	2	0.000726269	±	0.000147205	0.00534575	±	0.00369054	0.002258	±	0.00046469	0.0113881	±	0.0164276		58	:	9	0.00402058	±	0.00138312	0.00385222	±	0.00135012	0.0176614	±	0.000864914	0.0622737	±	0.000367186
42	:	3	0.000840191	±	0.00080474	0.00596667	±	0.00038636	0.000767201	±	9.30561e-05	0.00087861	±	6.935e-05		58	:	10	0.00538598	±	0.00226863	0.00554914	±	0.000248688	0.0157471	±	0.000898494	0.0757073	±	0.00190896
42	:	5	0.00217926	±	0.000552953	0.0124751	±	0.00100035	0.0034931	±	0.00487884	0.00784163	±	0.00202191		58	:	11	0.268019	±	0.00417969	0.0098997	±	0.000239193	0.00850036	±	8.72293e-05	0.11138	±	0.00174525
42	:	6	0.00340665	±	0.00420138	0.00350132	±	0.000374689	0.00141101	±	1.1967e-05	0.000579443	±	9.69838e-05		58	:	12	1.37138	±	0.0243624	0.00917033	±	0.000630936	0.0426255	±	0.0100315	0.00994826	±	0.000393453
44	:	0	0.0118162	±	0.00207603	0.00975126	±	0.000691501	0.0590206	±	0.00148552	0.102764	±	0.00165727		58	:	13	0.00409326	±	0.00183905	0.0130264	±	0.00266203	0.00168082	±	0.000366726	0.013075	±	0.0101721
44	:	1	0.124852	±	0.0126137	0.0339034	±	0.000447335	0.453977	±	0.0111475	1.51447	±	0.0329118		60	:	0	0.000746978	±	0.000180453	0.0179645	±	0.000220772	0.00444431	±	0.000760098	0.00557535	±	0.000241347
44	:	2	0.00476318	±	0.000428965	0.0203188	±	0.000321001	0.144498	±	0.00446286	0.188121	±	0.00207835		60	:	1	0.0012548	±	0.000185719	0.0164846	±	8.78809e-05	0.0128873	±	0.000644022	0.0184136	±	0.00047619
44	:	3	0.00169448	±	0.00151297	0.0150864	±	0.000561215	0.0412258	±	0.00144874	0.0192845	±	0.0154114		60	:	2	0.00549193	±	0.0018876	0.0144005	±	0.00245042	0.145807	±	0.116363	0.353145	±	0.00841353
44	:	4	0.0178375	±	0.0273802	0.00661426	±	0.000236113	0.00335163	±	0.00119323	0.00630761	±	0.00558161		60	:	3	0.00793902	±	0.00367772	0.0210667	±	0.00469544	0.0305622	±	0.000551043	0.0332067	±	0.00100217
44	:	5	0.0028241	±	0.00187091	0.0122209	±	0.0151117	0.00301988	±	0.000146392	0.00944812	±	0.0010444		60	:	4	0.0058269	±	0.000436217	0.0113107	±	0.000242264	0.239275	±	0.00600289	0.65741	±	0.00402351
44	:	6	0.00112995	±	0.000161771	0.00202407	±	0.000395662	0.00785681	±	0.00619755	0.0135096	±	0.0206342		60	:	5	0.0982952	±	0.131944	0.00666602	±	0.00468303	0.12724	±	0.00313107	0.163716	±	0.00123487
46	:	0	0.021579	±	0.000975705	0.0115608	±	0.00290426	0.296667	±	0.00663536	0.389079	±	0.00236743		60	:	6	0.00300116	±	0.000415353	0.00813344	±	0.000120417	0.00825776	±	0.000104189	0.00308213	±	8.43014e-05
46	:	1	0.0144301	±	0.000384693	0.0611598	±	0.0015882	2.19834	±	0.0615683	5.96678	±	0.029833		60	:	7	0.0017483	±	0.00162416	0.00092349	±	0.000196661	0.0292901	±	0.000639189	0.012821	±	0.000415169
46	:	2	0.0147114	±	0.00070411	0.0720517	±	0.000645463	1.09684	±	0.0252383	2.30439	±	0.0227026		60	:	8	0.0018374	±	0.00120092	0.00919452	±	0.00499449	0.00461177	±	0.0001188	0.00248395	±	0.00104842
46	:	3	0.0134968	±	0.00109729	0.069239	±	0.000896623	0.192865	±	0.00593272	0.134957	±	0.00109076		60	:	9	0.00138024	±	0.000369657	0.00769373	±	0.000297674	0.0179975	±	0.000246072	0.0109746	±	0.00103555
46	:	4	0.00892529	±	0.0063831	0.0287725	±	0.00104757	0.00612361	±	0.000219547	0.0122093	±	0.000133177		60	:	10	0.0072588	±	0.000291993	0.00470975	±	0.00216973	0.0539859	±	0.00120256	0.0037697	±	0.000281594
46	:	5	0.00354344	±	0.00276588	0.0114705	±	0.0015416	0.00140571	±	0.000203738	0.00196658	±	0.000136808		60	:	13	0.000748911	±	0.000257277	0.00618144	±	0.00161848	0.00257522	±	0.00224372	0.00195453	±	0.00017941
46	:	6	0.00136593	±	0.00027755	0.0052108	±	0.000293666	0.00252996	±	0.000151554	0.00377143	±	0.000133345		62	:	0	0.000729499	±	0.000390599	0.00188032	±	0.000281451	0.0382917	±	0.000639584	0.0905856	±	0.00175285
46	:	7	0.0114231	±	0.000701684	0.00722498	±	0.000734293	0.0159555	±	0.000831723	0.0235736	±	0.000627124		62	:	1	0.00179312	±	0.000374719	0.00221831	±	0.00108196	0.0846153	±	0.00224701	0.157154	±	0.00138318
48	:	0	0.0100336	±	0.00116586	0.0556923	±	0.000532967	1.54513	±	0.0522144	3.87053	±	0.00691281		62	:	2	0.00355462	±	0.000372218	0.00652076	±	0.000180586	0.0874098	±	0.00119413	0.0827121	±	0.0013842
48	:	1	0.0201799	±	0.00119273	0.0787405	±	0.00302886	9.42987	±	0.301631	24.3443	±	0.221686		62	:	3	0.0162268	±	0.00328298	0.00393182	±	0.000311364	0.0838227	±	0.00362517	0.25238	±	0.139727
48	:	2	0.125556	±	0.0123011	0.510867	±	0.00643646	7.54349	±	0.194632	16.819	±	0.157829		62	:	4	0.0121963	±	0.000464901	0.0276231	±	0.000358028	0.595898	±	0.0172206	1.05262	±	0.00467745
48	:	3	0.29939	±	0.023457	1.55043	±	0.00701584	2.72596	±	0.0838906	3.40856	±	0.0464443		62	:	5	0.00417781	±	0.0056267	0.0129652	±	0.0193366	0.484012	±	0.0100007	0.796804	±	0.0011148
48	:	4	0.166696	±	0.0139476	0.62975	±	0.013701	0.572351	±	0.0181209	0.440572	±	0.0146843		62	:	6	0.0013289	±	0.000254867	0.00336946	±	0.000750609	0.037552	±	0.00119535	0.0572174	±	0.0010789
48	:	5	0.114328	±	0.00651255	0.211119	±	0.00531623	0.0125603	±	0.000740883	0.00891922	±	0.00018826		62	:	7	0.00236313	±	0.00124146	0.0126327	±	0.00026149	0.1454	±	0.00170559	0.230699	±	0.0204352
48	:	6	0.124887	±	0.00733203	0.279874	±	0.00593254	0.00335884	±	0.000375647	0.00694127	±	0.000194611		62	:	8	0.00120542	±	0.000698298	0.00196342	±	0.00118363	0.0233924	±	0.000431818	0.0107729	±	0.000385429
48	:	7	0.0179304	±	0.000501031	0.00965337	±	0.000584003	0.0687132	±	0.00240291	0.194841	±	0.00452293		62	:	9	0.00243573	±	0.000896961	0.00236648	±	0.000497879	0.0158032	±	0.000546313	0.494001	±	0.0102908
50	:	0	0.0194389	±	0.000245939	1.02343	±	0.00461957	0.256872	±	0.199824	1.29684	±	0.0130485		62	:	10	0.00761331	±	0.00033738	0.00340369	±	0.000537536	0.0199495	±	0.000727442	0.0120195	±	0.000184124
50	:	1	0.151163	±	0.0153913	0.812539	±	0.0107199	0.418518	±	0.0162497	1.55819	±	0.0150103		62	:	14	0.000672085	±	0.000166083	0.011849	±	0.00797164	0.00394911	±	0.000229711	0.00528182	±	0.000215012
50	:	2	0.10442	±	0.00733965	0.447657	±	0.015716	1.69875	±	1.32171	9.39456	±	0.0872238		62	:	15	0.00106136	±	0.000347284	0.0154817	±	0.000671103	0.0115086	±	0.000550363	0.0181117	±	0.000226184
50	:	3	0.634906	±	0.0540575	3.24418	±	0.0204712	1.05959	±	0.0339293	2.65625	±	0.0140354		64	:	0	0.00209169	±	4.66573e-05	0.0364826	±	0.00173312	0.0070411	±	0.007533	0.0120048	±	0.00226211
50	:	4	0.653327	±	0.0571117	3.87288	±	0.0155928	0.382917	±	0.305152	1.32763	±	0.0196633		64	:	1	0.00579111	±	0.00423082	0.012536	±	0.00992265	0.00903255	±	0.000380866	0.161664	±	0.130459
50	:	5	0.731721	±	0.0574391	2.65992	±	0.0227658	0.296084	±	0.234342	0.784628	±	0.0204102		64	:	2	0.00297529	±	0.000182104	0.0122914	±	0.0168877	0.0292189	±	0.000825014	0.104656	±	0.00100876
50	:	6	0.791494	±	0.0554102	3.95658	±	0.0605459	0.0288179	±	0.00132556	0.451695	±	0.0049404		64	:	3	0.0127463	±	0.000533267	0.0257412	±	0.000249368	0.552061	±	0.0207369	1.26442	±	0.00825917
50	:	7	0.299914	±	0.019655	1.01204	±	0.0132662	0.112865	±	0.0903409	0.214219	±	0.00299247		64	:	4	0.0522878	±	0.00417086	0.104464	±	0.000674869	2.0935	±	0.0897191	3.24533	±	0.00861888
50	:	8	0.0335659	±	0.00147228	0.0162714	±	0.000588026	0.0625672	±	0.00105983	0.0994298	±	0.00202026		64	:	5	0.0830193	±	0.004721	0.189964	±	0.00286623	1.72885	±	0.0639447	2.41765	±	0.0293425
50	:	9	0.0488907	±	0.00384885	0.0749059	±	0.0442913	0.366476	±	0.0111131	0.566942	±	0.00206132		64	:	6	0.178152	±	0.0109699	0.481133	±	0.0056023	1.08648	±	0.0206481	1.08286	±	0.00750054
52	:	0	0.00610743	±	0.000139335	0.117951	±	0.00308622	0.0114705	±	0.000542224	0.0149162	±	0.000980179		64	:	7	0.00715103	±	0.000867592	0.0160161	±	0.000556696	0.661956	±	0.0160136	1.45904	±	0.0206686
52	:	1	0.0654235	±	0.002347	2.04025	±	0.0314795	0.0600976	±	0.0501443	0.190792	±	0.00465056		64	:	8	0.0880571	±	0.00548293	0.106767	±	0.00344419	0.110197	±	0.00189832	0.124027	±	0.00219367
52	:	2	0.241007	±	0.0231491	1.84617	±	0.0425858	0.139209	±	0.18775	0.648948	±	0.514082		64	:	9	0.0374849	±	0.0558113	0.163113	±	0.0044214	0.0211524	±	0.00061472	0.0102676	±	0.000235236
52	:	3	0.3248	±	0.0429771	1.62277	±	0.0458137	0.145313	±	0.00631102	0.310613	±	0.00218552		64	:	10	0.0166494	±	0.00172964	0.00391959	±	0.00115856	0.0465448	±	0.00172411	0.0960618	±	0.000780981
52	:	4	1.7926	±	0.17791	9.83691	±	0.0737457	0.833228	±	0.0232518	1.78127	±	0.011326		64	:	11	0.00858851	±	0.00123002	0.00496389	±	0.00134659	0.154292	±	0.00346589	0.335469	±	0.00420074
52	:	5	1.40925	±	0.141513	5.90394	±	0.067802	0.571549	±	0.180326	1.32351	±	0.0521692		64	:	12	0.00936776	±	0.00408584	0.0105858	±	0.0089445	0.02694	±	0.0399495	0.157399	±	0.00129747
52	:	6	0.669609	±	0.0537549	3.74771	±	0.0550819	1.10816	±	0.0350255	3.54162	±	0.0409793		64	:	13	0.02848	±	0.00206673	0.0353378	±	0.0103604	0.00731482	±	0.000217604	0.0180409	±	0.000311937
52	:	7	0.552083	±	0.0398316	4.04574	±	0.0558165	0.0157613	±	0.00228866	0.0373235	±	0.000744316		64	:	14	0.00111029	±	0.0012119	0.00220996	±	0.000727585	0.0344991	±	0.000546836	0.0803809	±	0.00212245
52	:	8	0.0402282	±	0.00438878	0.084943	±	0.00335798	0.0184495	±	0.000148705	0.0115507	±	0.000407232		64	:	15	0.00161364	±	0.00029384	0.00318083	±	0.000387138	0.0767052	±	0.00280023	0.138977	±	0.0016669
52	:	9	0.0788355	±	0.00771339	0.0498471	±	0.00138025	0.0131251	±	0.000783325	0.0105236	±	0.000768436		64	:	16	0.0038214	±	0.000364891	0.00617339	±	0.000333917	0.078443	±	0.000841263	0.0722277	±	0.00118147
52	:	10	0.0665597	±	0.00639001	0.205113	±	0.137966	0.0594837	±	0.000960062	0.0416704	±	0.000537794		64	:	17	0.016083	±	0.000494519	0.00376962	±	0.000544376	0.0801246	±	0.0022512	0.162332	±	0.139446
52	:	11	0.0710935	±	0.00764555	0.270128	±	0.00521807	0.0310355	±	0.00106628	0.0311787	±	0.000132585		66	:	0	0.0453008	±	0.00385385	0.092361	±	0.00161126	0.00388769	±	0.000381732	0.00303113	±	0.000100021
54	:	0	0.416921	±	0.478133	0.1213	±	0.0195968	0.0197717	±	0.000457167	0.0300704	±	0.000519501		66	:	1	0.0371913	±	0.00255905	0.0638453	±	0.00118523	0.009792	±	0.0008194	0.0132882	±	0.000239281
54	:	1	0.00541199	±	0.00102432	0.0741762	±	0.00197121	0.0144769	±	0.00174182	0.0218926	±	0.000214964		66	:	2	0.00205874	±	0.000190908	0.0258286	±	0.000752346	0.0139431	±	4.39167e-05	0.0306372	±	0.000578806
54	:	2	0.0244674	±	0.00480113	1.05807	±	0.006463	0.0499566	±	0.00454466	0.0699906	±	0.00387447		66	:	3	0.0133367	±	0.000605997	0.330597	±	0.0323217	0.222369	±	0.00616749	0.528958	±	0.000896725
54	:	3	0.0649084	±	0.0339682	1.18738	±	0.0140077	0.320092	±	0.0346984	0.531315	±	0.0231368		66	:	4	0.132333	±	0.00777943	0.255582	±	0.00353708	0.133394	±	0.00182836	0.263529	±	0.00500114
54	:	4	0.13389	±	0.0123055	1.17955	±	0.0311811	0.0169568	±	0.00399994	0.0360899	±	0.00697915		66	:	5	0.0920129	±	0.00650935	1.05826	±	0.0166512	0.0638011	±	0.00156992	0.093357	±	0.00316552
54	:	5	0.597172	±	0.0643649	6.06119	±	0.162435	0.141724	±	0.00348133	0.270968	±	0.00356181		66	:	6	0.350301	±	0.0191888	0.930789	±	0.161966	0.23891	±	0.0045281	0.374196	±	0.00493595
54	:	6	0.0477764	±	0.006158	3.43399	±	0.0272244	0.163468	±	0.00302172	0.608171	±	0.00734975		66	:	7	0.356946	±	0.0203517	1.0777	±	0.0109634	0.234509	±	0.00174859	0.444661	±	0.0053292
54	:	7	0.053117	±	0.00080525	1.65657	±	0.0519071	0.139421	±	0.00441692	0.530843	±	0.00657914		66	:	8	0.43905	±	0.0245685	0.979169	±	0.0235632	0.168129	±	0.0238114	0.135848	±	0.00189161
54	:	8	0.0482823	±	0.000254512	0.101707	±	0.00271906	0.00673986	±	0.00431861	0.0205822	±	0.000382277		66	:	9	0.486781	±	0.025148	1.38333	±	0.0162577	0.0360113	±	0.000729476	0.0288504	±	0.00791928
54	:	9	0.00390829	±	0.000499802	0.0917011	±	0.00188547	0.0156097	±	0.000731863	0.0149326	±	0.000306416		66	:	10	0.0948628	±	0.141264	0.542489	±	0.00786466	0.0773998	±	0.062114	0.102022	±	0.00191191
54	:	10	0.0373403	±	0.0206747	0.0723282	±	0.00106078	0.00991874	±	0.00272184	0.0125489	±	0.000305543		66	:	11	0.0232738	±	0.00160415	0.0299768	±	7.81601e-05	0.0470651	±	0.00226428	0.0475551	±	0.00129023
54	:	11	0.0633471	±	0.00773023	0.256248	±	0.185489	0.0168624	±	0.00147232	0.00764068	±	0.000159675		66	:	12	0.029288	±	0.0023081	0.0298839	±	0.000742904	0.132438	±	0.00427489	0.155479	±	0.00243131
54	:	12	0.0543615	±	0.00521487	0.19246	±	0.00279348	0.0186834	±	0.000698152	0.0210333	±	0.000358448		66	:	13	0.0509586	±	0.00463283	0.0593695	±	0.000574013	0.0267417	±	0.0214659	0.0028387	±	5.22138e-05
56	:	0	0.00547275	±	0.000611997	0.0114646	±	0.0001262	0.00580257	±	0.00109141	0.0112613	±	0.000326393		66	:	14	0.00187088	±	0.000153531	0.0331064	±	0.00133435	0.0106152	±	0.00715466	0.0102497	±	0.00176574
56	:	1	0.00567424	±	0.000501779	0.0108964	±	0.00137019	0.00385776	±	0.000577285	0.00588791	±	0.000510918		66	:	15	0.00261053	±	0.00307419	0.00677659	±	0.00982133	0.00803127	±	0.000380845	0.141253	±	0.114061
56	:	2	0.00449721	±	5.35581e-05	0.015841	±	0.00175134	0.00577942	±	0.000775804	0.00841419	±	0.00101876		66	:	16	0.00267872	±	8.59952e-05	0.00204989	±	0.00045016	0.0265497	±	0.00023542	0.0931032	±	0.00172091
56	:	3	0.0071852	±	0.000469958	0.018306	±	0.000117319	0.00143627	±	0.000254752	0.00838943	±	0.00120202		66	:	17	0.0112824	±	0.000208784	0.0229321	±	0.000265738	0.493132	±	0.023007	1.16328	±	0.0218205
56	:	4	0.0113693	±	0.00118593	0.021667	±	0.000552641	0.00522259	±	9.23089e-05	0.00541911	±	4.99613e-05		66	:	18	0.0468835	±	0.00310901	0.0933409	±	0.00144699	1.88763	±	0.0713626	2.91886	±	0.0131226

## Sheet: MGDG; DGDG; SQDG
MGDG			Chlorella sp.						Nannochloropsis sp.							DGDG			Chlorella sp.						Nannochloropsis sp.							SQDG			Chlorella sp.						Nannochloropsis sp.
			Replete			Deplete			Replete			Deplete							Replete			Deplete			Replete			Deplete							Replete			Deplete			Replete			Deplete
32	:	3	0.275333	±	0.033928	0.0209103	±	0.0231207	0.0249989	±	0.00228206	0	±	0		32	:	0	0.00696059	±	0.00256443	0.00928483	±	0.00486194	0.0526202	±	0.0040481	0.0153748	±	0.00614182		30	:	0	0.166818	±	0.0537156	0	±	0	0	±	0	0	±	0
32	:	4	0.126612	±	0.0182237	0.0284865	±	0.0242349	0.0341619	±	0.0108652	0.00481132	±	0.00418597		32	:	1	0.0130664	±	0.00166207	0.00611791	±	0.000872655	0.629368	±	0.027878	0.172223	±	0.0267145		30	:	1	0.137786	±	0.0323576	0	±	0	0	±	0	0	±	0
32	:	5	1.77668	±	0.140566	0.0427298	±	0.00764709	0.495895	±	0.0648539	0.118145	±	0.0201325		32	:	2	0.0489683	±	0.0160967	0.00583001	±	0.00332414	0.38673	±	0.0156731	0.021512	±	0.00835244		32	:	0	1.05677	±	0.122031	0.456156	±	0.0935672	0.652253	±	0.0512757	0.461854	±	0.155167
32	:	6	0.180985	±	0.0374078	0.00227286	±	0.00393671	0	±	0	0.00360849	±	0.00313147		32	:	3	0.372452	±	0.0615	0.0522541	±	0.00453445	0.0645493	±	0.00780213	0.000569436	±	0.000986292		32	:	1	6.37529	±	0.920629	2.41264	±	0.13038	0.0425419	±	0.0444235	0	±	0
34	:	1	0.036891	±	0.0219849	0.0184859	±	0.0129719	0.00906336	±	0.00467047	0	±	0		32	:	4	0.230615	±	0.0266975	0.0178499	±	0.00575083	0.011882	±	0.00435755	0	±	0		32	:	2	0.346584	±	0.0717536	0.0265539	±	0.0459926	0.0374215	±	0.0330865	0	±	0
34	:	2	0.273276	±	0.0356242	0.150767	±	0.0181279	0.0553761	±	0.00928822	0	±	0		32	:	5	0.475457	±	0.0422501	0.0189295	±	0.00355022	0.0496969	±	0.00911279	0.0058209	±	0.000718616		32	:	3	0.0931506	±	0.0151753	0.0484099	±	0.0420249	0.0576994	±	0.0266143	0.0118174	±	0.0204683
34	:	3	2.2393	±	0.168324	0.581701	±	0.0631387	0.0470099	±	0.00766641	0.00347484	±	0.00324078		34	:	0	0.0279034	±	0.00412174	0.0651377	±	0.00554864	0.000424357	±	0.000735007	0	±	0		32	:	4	0	±	0	0	±	0	0.0111647	±	0.0193378	0	±	0
34	:	4	6.45786	±	4.38547	1.97557	±	0.129821	0.385541	±	0.0118404	0.106918	±	0.0131845		34	:	1	0.35847	±	0.0254762	0.572564	±	0.0319617	0.0101374	±	0.00126782	0.00316353	±	0.00296698		34	:	1	0.039611	±	0.042867	0	±	0	0.244431	±	0.0392301	0.297277	±	0.0200932
34	:	5	15.9792	±	1.30804	2.05891	±	0.132037	3.23701	±	0.12778	0.854143	±	0.0679268		34	:	2	0.413056	±	0.0119006	0.246372	±	0.0219906	0.0490368	±	0.00556059	0.00398605	±	0.00351537		34	:	2	0.112559	±	0.100342	0	±	0	1.88974	±	0.458511	1.10471	±	0.0956855
34	:	6	30.7657	±	2.5437	8.02472	±	0.393652	0.0692202	±	0.0456813	0.0112264	±	0.00568435		34	:	3	1.47699	±	0.129392	0.89487	±	0.0771689	0.0540819	±	0.0111329	0.00126541	±	0.00219176		34	:	3	0.849829	±	0.617175	0.141135	±	0.0739488	18.3649	±	2.23337	11.9954	±	0.506422
36	:	2	0.0125969	±	0.00561913	0	±	0	0.00169315	±	0.00293263	0.00454402	±	0.00083463		34	:	4	2.7744	±	1.8519	1.86402	±	0.126397	0.106985	±	0.0307717	0.0249286	±	0.0112876		34	:	4	0.0218649	±	0.037871	0	±	0	0.165142	±	0.00361137	0.0487561	±	0.0477521
36	:	3	0.0377908	±	0.0102244	0.00575792	±	0.00500718	0.00906336	±	0.00524662	0.00173742	±	0.0030093		34	:	5	6.80916	±	0.524539	1.55121	±	0.0881315	0.887282	±	0.0412095	0.227838	±	0.0219036		34	:	5	0	±	0	0	±	0	0.1719	±	0.00906744	0	±	0
36	:	4	0.590513	±	0.079045	0.0360627	±	0.0217357	0.156069	±	0.0311409	0.0315409	±	0.0046123		34	:	6	13.65	±	1.10286	4.53092	±	0.31004	0.0123535	±	0.00392599	0.00126541	±	0.00219176		34	:	6	0.0207676	±	0.0359705	0	±	0	0.37193	±	0.0549439	0.0416094	±	0.0371869
36	:	5	1.06868	±	0.0400977	0.0463664	±	0.0179081	0.965198	±	0.0468497	0.274245	±	0.0260057		36	:	3	0.057089	±	0.00505417	0.011588	±	0.00110805	0.0111747	±	0.00155597	0.000506165	±	0.000876704		34	:	7	0	±	0	0	±	0	0.00768452	±	0.01331	0	±	0
36	:	6	0.681906	±	0.0824915	0.043942	±	0.00568367	1.02047	±	0.0430513	0.497303	±	0.0426309		36	:	4	0.677741	±	0.0318126	0.0495191	±	0.0141828	0.155409	±	0.0158226	0.0431506	±	0.0047655		36	:	1	0.010401	±	0.0180151	0	±	0	0	±	0	0	±	0
																36	:	5	1.20998	±	0.112344	0.0675849	±	0.000778533	1.16561	±	0.0669175	0.34318	±	0.0135566		36	:	3	0	±	0	0	±	0	0.0255435	±	0.0233096	0.0214123	±	0.0370873
																36	:	6	0.601602	±	0.0384168	0.107747	±	0.0120861	2.19293	±	0.0767371	0.990375	±	0.0502713		36	:	4	0.0378925	±	0.0330271	0	±	0	0.320689	±	0.0844125	0.0328333	±	0.0568689
																																36	:	5	0.0472923	±	0.0409719	0	±	0	0.0930639	±	0.018564	0.0606339	±	0.0029874
																																36	:	6	0.0780811	±	0.0810448	0	±	0	1.36791	±	0.192011	0.276991	±	0.10806
																																36	:	9	0	±	0	0	±	0	0.0555963	±	0.0196667	0	±	0
																																36	:	10	0	±	0	0	±	0	0.372126	±	0.0452642	0.308611	±	0.044389

## Sheet: PE;PG;PC
PE			Chlorella sp.						Nannochloropsis sp.							PG			Chlorella sp.						Nannochloropsis sp.							PC			Chlorella sp.						Nannochloropsis sp.
			Replete			Deplete			Replete			Deplete							Replete			Deplete			Replete			Deplete							Replete			Deplete			Replete			Deplete
26	:	0	0.0358859	±	0.00659564	0.00759264	±	0.000577207	0.00342024	±	0.00215976	0	±	0		32	:	0	0.0584037	±	0.00177097	0.153735	±	0.00430261	0.000227927	±	3.08064e-05	0.00276815	±	5.2451e-05		26	:	0	0.00744931	±	0.00127581	0.000831536	±	0.000121026	0.0207636	±	0.0308509	0.00449059	±	0.000414597
27	:	5	0.0219804	±	0.00201585	0.00239287	±	0.000489394	0	±	0	0	±	0		32	:	1	0.0407352	±	0.0013749	0.0758068	±	0.00227062	0.0162062	±	0.000497263	0.197369	±	0.00215424		27	:	6	0.0194292	±	0.00102582	0.00135899	±	9.75947e-05	0.0186255	±	0.000336471	0.0198125	±	0.00101439
27	:	6	0.386243	±	0.0144621	0.0515035	±	0.00394452	0	±	0	0	±	0		32	:	2	0.00133472	±	9.51245e-05	0.00683531	±	0.000314143	0.00032089	±	7.16349e-05	0.00542634	±	0.000769347		28	:	0	0.0134662	±	0.000395314	0.00236265	±	0.000386367	0.0483796	±	0.00121853	0.0371216	±	0.00238392
28	:	0	0.0220308	±	0.00236279	0.00746388	±	0.00102966	0.00673493	±	0.00111981	0.0021939	±	0.000329781		32	:	3	0.00127934	±	5.8678e-05	0.00737227	±	0.000125956	0	±	0	0.000385909	±	0.00016546		28	:	1	0.0474697	±	0.00331276	0.00499179	±	0.000417147	0.0280696	±	0.000774153	0.0205662	±	0.000897792
29	:	6	0.00639077	±	0.000587642	0.000725582	±	0.000629932	0	±	0	0	±	0		33	:	0	0.00547472	±	0.000259153	0.0146883	±	0.000608907	0.000583631	±	4.65893e-05	0.000328601	±	3.98519e-05		28	:	2	0.0202058	±	0.00181865	0.00204968	±	0.000800394	0.00975385	±	0.0108293	0.0115929	±	0.0128402
32	:	0	0.0080054	±	0.000278893	0.00406311	±	0.00201408	0.00245695	±	0.000460986	0.00382813	±	0.00204133		33	:	1	0.00292107	±	0.000376224	0.0064738	±	0.000233865	0.000205247	±	1.3795e-05	0.000706198	±	1.42424e-05		28	:	3	0.0170302	±	0.00289711	0.00101683	±	0.000156551	0.00281736	±	0.000157218	0.00428178	±	0.000840072
32	:	1	0.0811604	±	0.00265652	0.0431753	±	0.000617615	0.120105	±	0.0269178	0.0350062	±	0.000482791		33	:	3	0.000250954	±	1.63506e-05	0.00558004	±	0.000132326	0	±	0	2.19194e-05	±	3.79655e-05		30	:	1	0.00270621	±	0.000148755	0.000278055	±	4.99341e-05	0.135582	±	0.0015201	0.0468168	±	0.00124264
32	:	2	0.337086	±	0.00223791	0.0725472	±	0.0114846	0.2252	±	0.0467544	0.0141717	±	0.000500763		33	:	6	0.00444776	±	9.50582e-05	0.0123124	±	0.00020181	2.31777e-05	±	2.53202e-05	0.000212515	±	3.93499e-05		30	:	2	0.00218027	±	0.000387573	0.000475073	±	2.53633e-05	0.0392742	±	0.0002562	0.00397487	±	6.40381e-05
32	:	3	1.17487	±	0.00407101	0.188293	±	0.00979995	0.049443	±	0.0112183	0	±	0		34	:	0	0.00867285	±	0.000391671	0.0190749	±	0.000256872	0.000268618	±	2.64688e-05	0.000330009	±	5.70093e-05		30	:	3	0.0048519	±	0.000427487	0.00054516	±	9.86465e-05	0.00746491	±	0.000199999	0.00129189	±	7.89517e-05
32	:	4	0.0102838	±	0.000623773	0.000359617	±	0.000622875	0.0072165	±	0.00172067	0	±	0		34	:	1	0.101237	±	0.00396209	0.215747	±	0.00596395	0.00182153	±	0.000136182	0.00373204	±	4.58197e-05		30	:	4	0.000122239	±	0.000107446	0	±	0	0.0399401	±	0.00225185	0.00701713	±	0.00563499
32	:	5	0.00534819	±	0.000120595	0	±	0	0.000996065	±	0.000934189	0	±	0		34	:	2	0.147335	±	0.0056898	0.680616	±	0.0164083	0.000984738	±	3.05177e-05	0.00468989	±	9.32819e-05		31	:	1	0.00290974	±	0.000282131	0.000147841	±	3.80409e-05	0.00825064	±	0.000496877	0.00599715	±	0.000361506
33	:	2	0.0645635	±	0.00186182	0.0130176	±	0.00086312	0.00946908	±	0.0013774	0	±	0		34	:	3	0.107304	±	0.00357356	0.944614	±	0.0247762	0.000242614	±	1.33691e-05	0.00197848	±	7.60998e-05		32	:	0	0.0177965	±	0.00143746	0.00119464	±	9.11115e-05	0.0806387	±	0.000160819	0.0820097	±	0.00114549
33	:	3	0.0343471	±	0.00108642	0.00441567	±	0.000694081	0.00513168	±	0.00141517	0	±	0		34	:	4	0.105727	±	0.00465311	0.759995	±	0.0230585	0.000138111	±	2.37244e-05	0.000938538	±	8.6224e-05		32	:	1	0.200383	±	0.0169599	0.0135877	±	0.000640371	0.997889	±	0.0074137	1.02602	±	0.0173684
34	:	0	0	±	0	0	±	0	0.00881307	±	0.00209586	0	±	0		34	:	5	0.000328304	±	2.59413e-05	0.00525562	±	0.000904515	7.7376e-05	±	1.12703e-05	0.00114795	±	4.94953e-05		32	:	2	0.221149	±	0.0162186	0.015949	±	0.000806956	1.80876	±	0.0144815	0.868519	±	0.015627
34	:	1	0.617211	±	0.00429647	0.279489	±	0.0182618	0.00743672	±	0.0011998	0.0153205	±	0.0112604		36	:	2	0.00813168	±	0.000539874	0.0159584	±	0.000458345	0.00248244	±	0.000198526	0.00285103	±	7.10024e-05		32	:	3	1.01255	±	0.0767388	0.0844581	±	0.00636406	0.73372	±	0.00586016	0.196237	±	0.0045381
34	:	2	7.22644	±	0.0889304	3.31729	±	0.189308	0.0871399	±	0.01717	0.0303618	±	0.000716556		36	:	3	0.00135673	±	9.96425e-05	0.00585437	±	0.000217891	0.000288118	±	2.95262e-05	0.000926947	±	9.55947e-05		32	:	4	0.0352598	±	0.0019	0.00415055	±	7.37299e-05	0.17539	±	0.00140081	0.0269838	±	0.00083391
34	:	3	1.0291	±	0.00755695	0.20783	±	0.00793438	0.0919902	±	0.020519	0.00521912	±	0.00118896		36	:	4	0.000709045	±	0.000374788	0.00291309	±	0.000130723	0.00328845	±	5.1773e-05	0.0363367	±	0.00037296		32	:	5	0.0257262	±	0.00176805	0.00189253	±	0.000141637	0.0217449	±	0.000592053	0.00249056	±	0.000139349
34	:	4	0.157935	±	0.00719056	0.0295414	±	0.000431643	0.0414259	±	0.00780089	0.00262693	±	0.000538984		36	:	5	0.000548311	±	1.70876e-05	0.00412545	±	0.000177491	0.0340564	±	0.00074632	0.373778	±	0.00302831		32	:	6	0.0110853	±	0.000906709	0.000590772	±	3.91341e-05	0.000549755	±	0.000105556	0.000559155	±	6.9636e-05
34	:	5	0.235776	±	0.00381596	0.0416487	±	0.0030855	0.0152212	±	0.00291079	0	±	0		36	:	6	0.000424389	±	4.91922e-05	0.00447439	±	0.000255501	0.0448703	±	0.00107671	0.307679	±	0.00177081		33	:	1	0.0419362	±	0.00329277	0.00254394	±	0.000415591	0.0426888	±	0.000444383	0.0189714	±	0.00046029
34	:	6	0.138987	±	0.000317004	0.0409864	±	0.00201927	0.00275265	±	0.00087875	0	±	0																		33	:	2	0.0498523	±	0.00629489	0.00363502	±	0.000182891	0.0571531	±	0.0005027	0.0199832	±	0.000201369
35	:	0	0.963669	±	0.0205995	0.207373	±	0.00996798	0	±	0	0	±	0																		33	:	3	0.0911071	±	0.00701244	0.00446096	±	4.21833e-05	0.0526114	±	0.00108799	0.014946	±	0.000181787
35	:	1	0.0224303	±	0.00765222	0.00899281	±	0.00223203	0.00373289	±	0.000892366	0.00229084	±	0.000692128																		34	:	0	0.0550056	±	0.00361792	0.00407094	±	5.9066e-05	0.107491	±	0.0010396	0.135555	±	0.00249672
35	:	2	0.150096	±	0.00154821	0.0455545	±	0.00281917	0.00372813	±	0.00106108	0.00059001	±	0.00102193																		34	:	1	0.606255	±	0.0486949	0.0473252	±	0.00417129	1.14421	±	0.00603392	1.49423	±	0.0217034
36	:	0	0.0118095	±	0.000892308	0.00121959	±	0.00114452	0	±	0	0	±	0																		34	:	1	0.0163436	±	0.00137194	5.24617e-05	±	9.08664e-05	0.0313927	±	0.000452286	0.00506581	±	0.000108682
36	:	1	0.0176677	±	0.00081006	0.0145635	±	0.00579395	0.00270462	±	0.001341	0.00235203	±	0.000703915																		34	:	2	2.44698	±	0.206062	0.304956	±	0.0293263	1.81853	±	0.00928418	2.37458	±	0.0284876
36	:	2	0.179126	±	0.00610871	0.122404	±	0.00409181	0.032224	±	0.00523439	0.0268678	±	0.00189245																		34	:	3	2.10872	±	0.172339	0.159576	±	0.0115511	1.0937	±	0.00496665	2.05084	±	0.0211749
36	:	3	0.624643	±	0.00729634	0.29614	±	0.0172406	0.0334058	±	0.0258835	0.0163359	±	0.000193384																		34	:	4	0.555455	±	0.0468591	0.0566808	±	0.00408919	1.04585	±	0.00256493	1.44767	±	0.0177656
36	:	4	1.98237	±	0.0344252	0.828238	±	0.0457916	0.228335	±	0.0473967	0.0158698	±	0.00175459																		34	:	5	0.648332	±	0.0655197	0.076423	±	0.0066312	0.331641	±	0.00182313	0.06152	±	0.00122581
36	:	5	1.06462	±	0.0176822	0.212201	±	0.011863	1.84343	±	0.353939	0.360567	±	0.0182134																		34	:	6	0.513255	±	0.0570135	0.0443504	±	0.00303477	0.0445475	±	0.000298252	0.0015809	±	0.000306959
36	:	6	0.242558	±	0.00517247	0.0165241	±	0.000807546	1.60376	±	0.342872	0.692292	±	0.0382507																		35	:	0	0.0544927	±	0.00252719	0.00481677	±	0.000118476	0.00178031	±	8.66537e-05	0.00142374	±	0.00149614
37	:	1	0.0242454	±	0.00238142	0.00775707	±	0.00126169	0.00814779	±	0.00178964	0	±	0																		35	:	1	0.0519433	±	0.00375788	0.00428723	±	0.000437981	0.0506965	±	0.000936854	0.0124583	±	0.000541235
37	:	2	0.0497313	±	0.00174129	0.0385473	±	0.00215673	0.0104033	±	0.00197262	0	±	0																		35	:	2	0.241054	±	0.0272047	0.0218993	±	0.00239117	0.0633074	±	0.000678014	0.0206057	±	0.000169094
37	:	3	0.157402	±	0.0110333	0.0272425	±	0.00783624	0.00234359	±	0.000560055	0	±	0																		35	:	3	0.209404	±	0.0160337	0.01334	±	0.00128818	0.0617825	±	0.000338622	0.0175192	±	0.000800178
38	:	1	0.000282398	±	0.000489128	0	±	0	0.00905773	±	0.00256708	0.00042557	±	0.00073711																		35	:	4	0.0447389	±	0.004103	0.00718765	±	0.000543379	0.0218269	±	0.000392336	0.0105421	±	0.000702396
38	:	3	0.00728068	±	0.000619727	0.00258476	±	0.00030473	0.00530528	±	0.00589398	0	±	0																		35	:	5	0.0468877	±	0.00273137	0.00390422	±	0.000392575	0.0258891	±	0.000309343	0.0110333	±	0.000391412
38	:	4	0.0104847	±	0.000414517	0.00246079	±	0.000405332	0.0359121	±	0.00753095	0.00481756	±	0.00108697																		35	:	6	0.018319	±	0.00182323	0.000849357	±	0.000124993	0.0211891	±	0.0007819	0.00160349	±	0.000177888
38	:	5	0.0186092	±	0.00100279	0.000588114	±	0.00101864	0.102192	±	0.0206295	0.0310768	±	0.00153814																		36	:	0	0.00727088	±	0.000821808	0.000870403	±	0.000242328	0.00191828	±	0.000174416	0.000569273	±	5.1875e-05
38	:	6	0.00352463	±	0.000289551	0	±	0	0.153688	±	0.0331565	0.0259537	±	0.00243286																		36	:	1	0.0714317	±	0.00534905	0.00832742	±	0.00104943	0.0173112	±	0.000591696	0.00574908	±	0.000243168
39	:	5	0.0131433	±	0.00341274	0.00172926	±	0.00149759	0.00302212	±	0.00165781	0	±	0																		36	:	2	0.716218	±	0.0638372	0.0927368	±	0.00960622	0.177304	±	0.00269241	0.137273	±	0.0025591
39	:	6	0.00388816	±	0.00294915	0	±	0	0.0141105	±	0.00421035	0	±	0																		36	:	3	1.41094	±	0.144891	0.185895	±	0.0189455	0.344885	±	0.00475767	0.162411	±	0.00239425
40	:	0	0	±	0	0	±	0	0.0414798	±	0.0144259	0.013814	±	0.00645008																		36	:	4	2.19352	±	0.238683	0.464656	±	0.0414991	0.758558	±	0.00973049	0.477905	±	0.0135908
40	:	1	0	±	0	0	±	0	0.0125588	±	0.00290842	0.00278856	±	0.000505925																		36	:	5	4.24749	±	0.409855	0.405437	±	0.0374308	1.33702	±	0.00550551	0.047422	±	0.00177672
40	:	5	0	±	0	0	±	0	0.0117034	±	0.0057176	0	±	0																		36	:	6	2.45487	±	0.229413	0.123891	±	0.0101007	2.03632	±	0.0137181	0.561843	±	0.00911956
40	:	6	0	±	0	0	±	0	0.300644	±	0.0608237	0.0372484	±	0.00282416																		37	:	0	0.00721994	±	0.000639577	0.00080395	±	4.8258e-05	0.0257637	±	0.00165685	0.0184178	±	0.001411
41	:	4	0	±	0	0	±	0	0.0980434	±	0.0135193	0.00199626	±	0.000332156																		37	:	1	0.0273856	±	0.00233905	0.00283532	±	0.000210849	0.0351778	±	0.00112939	0.0127246	±	0.000333084
41	:	6	0.000269943	±	0.000467555	0	±	0	0.00714231	±	0.00219535	0.00274816	±	0.000747638																		37	:	2	0.126895	±	0.0105685	0.0181327	±	0.00197098	0.00874335	±	0.00078878	0.00430331	±	0.000376796
																																37	:	3	0.108088	±	0.00818706	0.0102228	±	0.000971303	0.0126671	±	0.000630968	0.0012156	±	0.000135814
																																37	:	4	0.0534716	±	0.00612174	0.00646963	±	0.00258684	0.0116135	±	0.000353384	0.00214123	±	0.000160621
																																37	:	5	0.0117975	±	0.0012814	0.000695282	±	9.23291e-05	0.0262818	±	0.000414365	0.00400874	±	0.000513933
																																37	:	6	0.0163436	±	0.00137194	5.24617e-05	±	9.08664e-05	0.0313927	±	0.000452286	0.00506581	±	0.000108682
																																38	:	2	0.0514169	±	0.00402985	0.00320344	±	0.000239993	0.00225864	±	0.000277856	0.00200785	±	8.82824e-05
																																38	:	3	0.068473	±	0.00537539	0.0029432	±	0.000439068	0.00311611	±	0.000371614	0.00142153	±	0.000371946
																																38	:	4	0.0404733	±	0.0031349	0.00233773	±	0.00031621	0.0302652	±	0.000919101	0.00886214	±	0.00298726
																																38	:	5	0.0446969	±	0.00294369	0.00146384	±	0.000104987	0.0716759	±	0.000750505	0.0532478	±	0.000774744
																																38	:	6	0.0344248	±	0.00261379	0.000391046	±	3.87779e-05	0.177196	±	0.00111488	0.160848	±	0.00100612
																																39	:	0	0.000867611	±	0.000111485	0	±	0	0.0261984	±	0.00081525	0.00634129	±	0.000130317
																																39	:	2	0.00931504	±	0.000237165	0.00221279	±	0.000170626	0.0224251	±	0.00162674	0.012315	±	0.0147749
																																39	:	3	0.00156527	±	0.000149985	7.76621e-05	±	6.80326e-05	0.211722	±	0.00121454	0.0413993	±	0.000985452
																																39	:	5	0.0248694	±	0.00312457	0.00259151	±	0.000482583	0.00088358	±	0.000485031	0.0011764	±	0.000385594
																																39	:	6	0.024334	±	0.0027504	0.0013712	±	0.000261679	0.00109393	±	0.000335119	0.00116535	±	0.000553642
																																40	:	2	0.0225884	±	0.0016272	0.000450968	±	6.54982e-05	0.000246511	±	1.59333e-05	0.000530467	±	9.06501e-05
