# Supplementary material for: Lipid Profile Remodeling in Response to Nitrogen Deprivation in the Microalgae Chlorella sp. (Trebouxiophyceae) and Nannochloropsis sp. (Eustigmatophyceae)
Source: PLoS One. 2014 Aug 29;9(8):e103389. doi: 10.1371/journal.pone.0103389 (PMC4149361; doi:10.1371/journal.pone.0103389)
Supplement: Table S3 — Assignment of acyl chains to individual lipid species determined by manual matching of LC-MS and GC-MS data (from Olmstead et al. 2013). Acyl chains were assigned to: LC-MS TAG data based on GC-MS data of the neutral lipid SPE fraction; LC-MS data of the combined pool of MGDG, DGDG and SQDG based on GC-MS data of the glycolipid SPE fraction; LC-MS data of the combined pool of PE, PG, PC based on GC-MS data of the phospholipid SPE fraction. (XLS) [file pone.0103389.s004.xls]

## Sheet: Chlo polar
Chlorella sp. replete - DG
			Acyl combination 1					Acyl combination 2					Acyl combination 3					Acyl combination 4
32	0	1	16	0	16	0
32	1	1	16	0	16	1
34	1	0.9	16	0	18	1	0.1	16	1	18	0
34	2	0.6	16	0	18	2	0.3	16	2	18	0	0.1	16	1	18	1
34	3	0.3	16	3	18	0	0.3	16	0	18	3	0.3	16	2	18	1	0.1	16	1	18	2
34	4	0.4	16	3	18	1	0.4	16	2	18	2	0.2	16	1	18	3
34	5	0.5	16	3	18	2	0.45	16	2	18	3	0.05	14	0	20	5
34	6	0.95	16	3	18	3	0.05	12	0	22	6
36	2	0.5	18	0	18	2	0.5	18	1	18	1
36	3	0.5	18	1	18	2	0.5	18	0	18	3
36	4	0.7	18	2	18	2	0.3	18	1	18	3
36	5	1	18	2	18	3
36	6	1	18	3	18	3
Chlorella sp. deplete - DG
			Acyl combination 1					Acyl combination 2					Acyl combination 3					Acyl combination 4
32	0	1	16	0	16	0
32	1	1	16	0	16	1
34	1	1	16	0	18	1
34	2	1	16	0	18	2
34	3	1	16	0	18	3
34	4	0.9	16	2	18	2	0.1	16	3	18	1
34	5	0.7	16	2	18	3	0.2	14	0	20	5	0.1	16	3	18	2
34	6	0.9	16	3	18	3	0.1	12	0	22	6
36	2	0.7	18	0	18	2	0.3	18	1	18	1
36	3	0.5	18	1	18	2	0.5	18	0	18	3
36	4	0.9	18	2	18	2	0.1	18	1	18	3
36	5	1	18	2	18	3
36	6	1	18	3	18	3
Chlorella sp. replete - PL
			Acyl combination 1					Acyl combination 2					Acyl combination 3					Acyl combination 4
32	0	1	16	0	16	0
32	1	1	16	0	16	1
34	1	0.5	16	0	18	1	0.5	16	1	18	0
34	2	1	16	0	18	2							16	2	18	0
34	3	0.7	16	0	18	3	0.1	16	1	18	2	0.1	16	2	18	1	0.1	16	3	18	0
34	4	0.7	16	2	18	2	0.2	16	1	18	3	0.1	16	3	18	1
34	5	0.8	16	3	18	2	0.1	16	2	18	3	0.1	14	0	20	5
34	6	0.9	16	3	18	3	0.1	12	0	22	6
36	2	0.7	18	0	18	2	0.3	18	1	18	1
36	3	0.5	18	1	18	2	0.5	18	0	18	3
36	4	1	18	2	18	2
36	5	1	18	2	18	3
36	6	1	18	3	18	3
Chlorella sp. deplete - PL
			Acyl combination 1					Acyl combination 2					Acyl combination 3					Acyl combination 4
32	0	1	16	0	16	0
32	1	1	16	0	16	1
32	2	1	16	1	16	1
32	3	1	14	0	18	3
34	1	0.5	16	0	18	1	0.5	16	1	18	0
34	2	1	16	0	18	2
34	3	0.6	16	0	18	3	0.4	16	1	18	2
34	4	1	16	2	18	2
34	5	0.5	14	0	20	5	0.5	16	3	18	2
34	6	1	16	3	18	3
35	0	1	18	0	17	0
36	2	0.7	18	0	18	2	0.3	18	1	18	1
36	3	0.6	18	1	18	2	0.4	18	0	18	3
36	4	1	18	2	18	2
36	5	1	18	2	18	3
36	6	1	18	3	18	3

## Sheet: CR - TAG
Chlorella sp. replete - TAG
			Acyl combination 1							Acyl combination 2							Acyl combination 3
44	1	1	14	0	14	0	16	1
46	0	1	14	0	16	0	16	0
46	1	1	14	0	16	0	16	1
46	2	1	14	0	16	1	16	1
48	0	0.95	16	0	16	0	16	0	0.05	14	0	16	0	18	0
48	1	1	16	0	16	0	16	1
48	2	1	16	0	16	1	16	1
48	3	0.8	14	0	16	0	18	3	0.2	16	1	16	1	16	1
48	4	0.6	12	0	18	2	18	2	0.3	14	1	16	1	18	2	0.1	14	0	16	1	18	3
48	5	0.9	14	1	16	1	18	3	0.1	12	0	18	2	18	3
48	6	1	12	0	18	3	18	3
50	0	1	16	0	16	0	18	0
50	1	1	16	0	16	0	18	1
50	2	1	16	0	16	0	18	2
50	3	0.8	16	0	16	0	18	3	0.2	16	0	16	1	18	2
50	4	0.5	14	0	18	2	18	2	0.5	16	0	16	1	18	3
50	5	0.4	16	3	18	1	18	1	0.3	16	2	16	3	18	0	0.3	16	1	16	1	18	3
50	6	0.5	16	3	16	3	18	0	0.5	14	0	16	1	20	5
50	8	1	16	3	16	3	18	2
52	1	1	16	0	18	0	18	1
52	2	0.8	16	0	18	0	18	2	0.2	16	0	18	1	18	1
52	3	1	16	0	18	1	18	2
52	4	1	16	0	18	2	18	2
52	5	0.8	16	0	18	2	18	3	0.1	16	3	18	1	18	1	0.1	16	3	18	0	18	2
52	6	1	16	3	18	1	18	2
52	7	1	16	3	18	1	18	3
52	8	0.5	12	0	20	4	20	4	0.5	16	2	18	3	18	3
52	9	0.8	16	3	18	3	18	3	0.2	12	0	20	4	20	5
52	10	1	12	0	20	5	20	5
52	11	1	10	0	20	5	22	6
54	0	0.9	18	0	18	0	18	0	0.1	16	0	18	0	20	0
54	2	0.8	18	0	18	1	18	1	0.2	18	0	18	0	18	2
54	3	0.8	18	1	18	1	18	1	0.1	18	0	18	1	18	2	0.1	18	0	18	0	18	3
54	4	1	18	1	18	1	18	2
54	5	1	18	1	18	2	18	2
54	6	0.6	18	2	18	2	18	2	0.2	18	1	18	2	18	3	0.2	18	0	18	3	18	3
58	10	1	18	2	20	4	20	4
58	11	1	18	3	20	4	20	4
58	12	1	18	2	20	5	20	5
60	5	1	18	3	20	2	22	0
64	6	1	20	3	20	3	24	0
66	4	1	20	4	22	0	24	0
66	5	1	20	4	22	1	24	0
66	6	1	20	0	22	6	24	0
66	7	1	20	1	22	6	24	0
66	8	1	20	2	22	6	24	0
66	9	1	20	3	22	6	24	0
66	10	1	20	4	22	6	24	0

## Sheet: CD - TAG
Chlorella sp. deplete - TAG
			Acyl combination 1							Acyl combination 2							Acyl combination 3
44	1	1	14	0	14	0	16	1
46	0	1	14	0	16	0	16	0
46	1	1	14	0	16	0	16	1
46	2	1	14	0	16	1	16	1
48	0	0.95	16	0	16	0	16	0	0.05	14	0	16	0	18	0
48	1	1	16	0	16	0	16	1
48	2	1	16	0	16	1	16	1
48	3	0.8	14	0	16	0	18	3	0.2	16	1	16	1	16	1
48	4	0.6	12	0	18	2	18	2	0.3	14	1	16	1	18	2	0.1	14	0	16	1	18	3
48	5	0.9	14	1	16	1	18	3	0.1	12	0	18	2	18	3
48	6	1	12	0	18	3	18	3
50	0	1	16	0	16	0	18	0
50	1	1	16	0	16	0	18	1
50	2	1	16	0	16	0	18	2
50	3	0.65	16	0	16	0	18	3	0.3	16	0	16	1	18	2	0.05	16	1	16	1	18	1
50	4	1	14	1	18	1	18	2
50	5	0.4	16	3	18	1	18	1	0.3	16	2	16	3	18	0	0.3	16	1	16	1	18	3
50	6	0.5	16	3	16	3	18	0	0.5	14	0	16	1	20	5
50	8	1	16	3	16	3	18	2
52	1	1	16	0	18	0	18	1
52	2	0.8	16	0	18	0	18	2	0.2	16	0	18	1	18	1
52	3	1	16	0	18	1	18	2
52	4	1	16	0	18	2	18	2
52	5	0.8	16	0	18	2	18	3	0.1	16	3	18	1	18	1	0.1	16	3	18	0	18	2
52	6	1	16	0	18	3	18	3
52	7	1	16	3	18	1	18	3
52	8	0.5	12	0	20	4	20	4	0.5	16	2	18	3	18	3
52	9	1	12	0	20	4	20	5
52	10	1	12	0	20	5	20	5
52	11	1	10	0	20	5	22	6
54	0	0.9	18	0	18	0	18	0	0.1	16	0	18	0	20	0
54	2	0.8	18	0	18	1	18	1	0.2	18	0	18	0	18	2
54	3	0.8	18	1	18	1	18	1	0.1	18	0	18	1	18	2	0.1	18	0	18	0	18	3
54	4	1	18	1	18	1	18	2
54	5	1	18	1	18	2	18	2
54	6	0.6	18	2	18	2	18	2	0.2	18	1	18	2	18	3	0.2	18	0	18	3	18	3
58	10	1	18	2	20	4	20	4
58	11	1	18	3	20	4	20	4
60	5	1	18	3	20	2	22	0
64	6	1	20	3	20	3	24	0
66	4	1	20	4	22	0	24	0
66	5	1	20	4	22	1	24	0
66	6	1	20	0	22	6	24	0
66	7	1	20	1	22	6	24	0
66	8	1	20	2	22	6	24	0
66	9	1	20	3	22	6	24	0
66	10	1	20	4	22	6	24	0

## Sheet: Nanno polar
Nannochloropsis sp. replete - DG
			Acyl combination 1					Acyl combination 2					Acyl combination 3
32	1	1	16	0	16	1
32	2	1	16	1	16	1
32	3	0.5	14	0	18	3	0.5	12	0	20	3
32	5	1	12	0	20	5
34	2	0.5	16	1	18	1	0.5	16	0	18	2
34	3	0.5	16	0	18	3	0.4	16	1	18	2	0.1	14	0	20	3
34	4	0.6	16	1	18	3	0.4	14	0	20	4
34	5	1	14	0	20	5
34	6	1	12	0	22	6
36	4	0.9	16	0	20	4	0.1	18	2	18	2
36	5	1	16	0	20	5
36	6	1	16	1	20	5
Nannochloropsis sp. deplete - DG
			Acyl combination 1					Acyl combination 2					Acyl combination 3
32	1	1	16	0	16	1
32	2	1	16	1	16	1
32	3	0.5	14	0	18	3	0.5	12	0	20	3
32	5	1	12	0	20	5
34	1	1	16	0	18	1
34	2	0.5	16	1	18	1	0.5	16	0	18	2
34	3	0.5	16	0	18	3	0.4	16	1	18	2	0.1	14	0	20	3
34	4	0.6	16	1	18	3	0.4	14	0	20	4
34	5	1	14	0	20	5
34	6	1	12	0	22	6
36	4	0.9	16	0	20	4	0.1	18	2	18	2
36	5	1	16	0	20	5
36	6	1	16	1	20	5
Nannochloropsis sp. replete - PL
			Acyl combination 1					Acyl combination 2					Acyl combination 3
32	1	1	16	0	16	1
32	2	1	16	1	16	1
32	3	0.5	14	0	18	3	0.5	12	0	20	3
32	4	1	14	0	20	4
32	5	1	12	0	20	5
34	1	1	16	0	16	1
34	2	0.5	16	1	18	1	0.5	16	0	18	2
34	3	0.9	16	1	18	2	0.1	14	0	20	3
34	4	0.6	16	1	18	3	0.4	14	0	20	4
34	5	1	14	0	20	5	0.1
34	6	1	12	0	22	6
36	2	1	18	1	18	1
36	3	1	18	1	18	2
36	4	0.9	18	2	18	2	0.1	18	1	18	3
36	5	1	16	0	20	5
36	6	1	16	1	20	5
38	5	0.9	20	5	18	0	0.1	20	4	18	1
38	6	0.9	20	5	18	1	0.1	20	4	18	2
40	6	1	20	3	20	3
41	4	1	21	0	20	4
Nannochloropsis sp. deplete - PL
			Acyl combination 1					Acyl combination 2					Acyl combination 3
32	1	1	16	0	16	1
32	2	1	16	1	16	1
32	3	0.5	14	0	18	3	0.5	12	0	20	3
34	1	1	16	0	18	1
34	3	0.8	16	0	18	3	0.1	14	0	20	3	0.1	16	1	18	2
34	4	0.6	16	1	18	3	0.4	14	0	20	4
34	5	1	14	0	20	5
36	2	1	18	0	18	2
36	3	1	18	0	18	3
36	4	1	16	0	20	4
36	5	1	16	0	20	5
36	6	1	16	1	20	5
38	5	1	20	5	18	0	0.5	20	4	18	1
38	6	0.5	20	5	18	1	0.5	20	4	18	2
40	6	1	20	3	20	3
41	4	1	21	0	20	4

## Sheet: NR - TAG
Nannochloropsis sp. replete - TAG
			Acyl combination 1							Acyl combination 2							Acyl combination 3							Acyl combination 4
44	1	1	14	0	14	0	16	1
46	0	1	14	0	16	0	16	0
46	1	1	14	0	16	0	16	1
46	2	1	14	0	16	1	16	1
48	0	0.95	16	0	16	0	16	0	0.05	14	0	16	0	18	0
48	1	1	16	0	16	0	16	1
48	2	1	16	0	16	1	16	1
48	3	1	16	1	16	1	16	1
48	4	0.6	12	0	18	2	18	2	0.4	14	0	16	1	18	3
48	5	0.95	14	1	16	1	18	3	0.05	12	0	18	2	18	3
48	6	1	12	0	18	3	18	3
50	0	1	16	0	16	0	18	0
50	1	0.7	16	0	16	1	18	0	0.3	16	0	16	0	18	1
50	2	1	16	1	16	1	18	0
50	3	0.4	16	1	16	1	18	1	0.4	16	0	16	1	18	2	0.2	16	0	16	0	18	3
50	4	0.9	16	1	16	1	18	2	0.05	16	0	16	1	18	3	0.05	14	0	18	2	18	2
50	5	1	16	1	16	1	18	3
50	6	0.5	14	0	18	3	18	3	0.5	14	0	16	1	20	5
50	8	1	10	0	20	4	20	4
52	1	0.7	16	1	18	0	18	0	0.3	16	0	18	0	18	1
52	2	0.8	16	1	18	0	18	1	0.1	16	0	18	1	18	1	0.1	16	0	18	0	18	2
52	3	0.4	16	1	18	1	18	1	0.3	16	0	18	1	18	2	0.3	16	1	18	0	18	2
52	4	0.3	16	1	18	0	18	3	0.3	16	1	18	1	18	2	0.2	16	0	18	2	18	2	0.2	16	0	18	1	18	3
52	5	0.4	16	1	18	1	18	3	0.4	16	1	18	2	18	2	0.2	16	0	18	2	18	3
52	6	0.6	16	1	18	2	18	3	0.4	16	0	18	3	18	3
52	7	1	16	1	18	3	18	3
52	8	0.9	12	0	20	3	20	5	0.1	14	1	18	3	20	5
52	9	1	14	1	18	3	20	5
52	10	1	12	0	20	5	20	5
54	0	0.9	18	0	18	0	18	0	0.1	16	0	18	0	20	0
54	2	0.5	18	0	18	1	18	1	0.4	18	0	18	0	18	2	0.1	16	1	18	1	20	0
54	3	0.4	18	0	18	0	18	3	0.3	18	0	18	1	18	2	0.3	18	1	18	1	18	1
54	4	0.6	18	0	18	2	18	2	0.2	18	1	18	1	18	2	0.2	18	0	18	1	18	3
54	5	0.4	18	0	18	2	18	3	0.3	18	1	18	2	18	2	0.3	18	1	18	1	18	3
54	6	0.6	18	1	18	2	18	3	0.2	18	2	18	2	18	2	0.2	18	0	18	3	18	3
58	10	0.4	18	0	20	5	20	5	0.2	18	2	20	3	20	5	0.2	18	1	20	4	20	5	0.1	18	2	20	4	20	4
58	11	0.5	18	1	20	5	20	5	0.2	18	2	20	4	20	5	0.1	18	3	20	4	20	4
58	12	1	18	2	20	5	20	5
60	5	1	20	0	20	0	20	5
60	10	1	20	3	20	3	20	4
62	4	1	20	0	20	4	22	0
62	5	1	20	0	20	5	22	0
64	3	0.7	20	3	22	0	22	0	0.3	20	0	20	3	24	0
64	4	0.7	20	4	22	0	22	0	0.3	20	0	20	4	24	0
64	5	0.7	20	5	22	0	22	0	0.3	20	0	20	5	24	0
64	6	1	20	3	20	3	24	0
64	7	1	20	3	20	4	24	0
66	4	0.5	20	4	22	0	24	0	0.5	20	3	22	1	24	0
66	6	1	20	0	22	6	24	0
66	7	1	20	1	22	6	24	0
66	8	1	20	2	22	6	24	0
66	9	1	20	3	22	6	24	0
66	10	1	20	4	22	6	24	0

## Sheet: ND - TAG
Nannochloropsis sp. deplete - TAG
			Acyl combination 1							Acyl combination 2							Acyl combination 3							Acyl combination 4
44	1	1	14	0	14	0	16	1
46	0	1	14	0	16	0	16	0
46	1	1	14	0	16	0	16	1
46	2	1	14	0	16	1	16	1
48	0	0.95	16	0	16	0	16	0	0.05	14	0	16	0	18	0
48	1	1	16	0	16	0	16	1
48	2	1	16	0	16	1	16	1
48	3	1	16	1	16	1	16	1
48	4	0.6	12	0	18	2	18	2	0.4	14	0	16	1	18	3
48	5	1	14	1	16	1	18	3
48	6	1	12	0	18	3	18	3
50	0	1	16	0	16	0	18	0
50	1	0.7	16	0	16	1	18	0	0.3	16	0	16	0	18	1
50	2	1	16	1	16	1	18	0
50	3	0.4	16	1	16	1	18	1	0.4	16	0	16	1	18	2	0.2	16	0	16	0	18	3
50	4	0.9	16	1	16	1	18	2	0.05	16	0	16	1	18	3	0.05	14	0	18	2	18	2
50	5	1	16	1	16	1	18	3
50	6	0.5	14	0	18	3	18	3	0.5	14	0	16	1	20	5
50	8	1	10	0	20	4	20	4
52	1	0.7	16	1	18	0	18	0	0.3	16	0	18	0	18	1
52	2	0.8	16	1	18	0	18	1	0.1	16	0	18	1	18	1	0.1	16	0	18	0	18	2
52	3	0.4	16	1	18	1	18	1	0.3	16	0	18	1	18	2	0.3	16	1	18	0	18	2
52	4	0.3	16	1	18	0	18	3	0.3	16	1	18	1	18	2	0.2	16	0	18	2	18	2	0.2	16	0	18	1	18	3
52	5	0.4	16	1	18	1	18	3	0.4	16	1	18	2	18	2	0.2	16	0	18	2	18	3
52	6	0.6	16	1	18	2	18	3	0.4	16	0	18	3	18	3
52	7	1	16	1	18	3	18	3
52	8	0.9	12	0	20	3	20	5	0.1	14	1	18	3	20	5
52	9	1	14	1	18	3	20	5
52	10	1	12	0	20	5	20	5
54	0	0.9	18	0	18	0	18	0	0.1	16	0	18	0	20	0
54	2	0.5	18	0	18	1	18	1	0.4	18	0	18	0	18	2	0.1	16	1	18	1	20	0
54	3	0.4	18	0	18	0	18	3	0.3	18	0	18	1	18	2	0.3	18	1	18	1	18	1
54	4	0.5	18	0	18	2	18	2	0.2	16	1	20	0	18	3	0.15	18	0	18	1	18	3	0.15	18	1	18	1	18	2
54	5	0.4	18	0	18	2	18	3	0.3	18	1	18	2	18	2	0.3	18	1	18	1	18	3
54	6	0.6	18	1	18	2	18	3	0.2	18	2	18	2	18	2	0.2	18	0	18	3	18	3
58	10	0.4	18	0	20	5	20	5	0.2	18	2	20	3	20	5	0.2	18	1	20	4	20	5	0.1	18	2	20	4	20	4
58	11	0.4	18	1	20	5	20	5	0.2	18	2	20	4	20	5	0.2	18	3	20	4	20	4
58	12	1	18	2	20	5	20	5
60	5	1	20	0	20	0	20	5
60	10	1	20	3	20	3	20	4
62	4	1	20	0	20	4	22	0
62	5	1	20	0	20	5	22	0
64	3	0.7	20	3	22	0	22	0	0.3	20	0	20	3	24	0
64	4	0.7	20	4	22	0	22	0	0.3	20	0	20	4	24	0
64	5	0.7	20	5	22	0	22	0	0.3	20	0	20	5	24	0
64	6	1	20	3	20	3	24	0
64	7	1	20	3	20	4	24	0
66	4	0.5	20	4	22	0	24	0	0.5	20	3	22	1	24	0
66	6	1	20	0	22	6	24	0
66	7	1	20	1	22	6	24	0
66	8	1	20	2	22	6	24	0
66	9	1	20	3	22	6	24	0
66	10	1	20	4	22	6	24	0
